# Supplementary material for: Using an Unsupervised Clustering Model to Detect the Early Spread of SARS-CoV-2 Worldwide
Source: Genes (Basel). 2022 Apr 7;13(4):648. doi: 10.3390/genes13040648 (PMC9030792; doi:10.3390/genes13040648)
Supplement: Supplementary file 1 [file genes-13-00648-s001.zip]

Archive with 2 entries (2 files):
- Supplementary information.pdf
- Supplementary tables.xlsx
